# Supplementary material for: tert-Butyl 3-oxo-2-oxa-5-aza­bicyclo­[2.2.1]heptane-5-carboxyl­ate
Source: Acta Crystallogr Sect E Struct Rep Online. 2008 Sep 30;64(Pt 10):o2039. doi: 10.1107/S1600536808030651 (PMC2959344; doi:10.1107/S1600536808030651)
Supplement: Supplementary file 1 [file e-64-o2039-sup1.cif]

##############################################################################
###                                                                        ###
###        Electronic paper (Acta Crystallographica Section E)             ###
###                                                                        ###
##############################################################################
#                                                                            #
# This CIF contains the data in a paper accepted for publication in Acta     #
# Crystallographica Section E. It conforms to the requirements of Notes      #
# for Authors for Section E, and has been peer reviewed under the auspices   #
# of the IUCr Commission on Journals.                                        #
#                                                                            #
# Full details of the Crystallographic Information File format               #
# are given in the paper "The Crystallographic Information File (CIF):       #
# a New Standard Archive File for Crystallography" by S. R. Hall, F. H.      #
# Allen and I. D. Brown [Acta Cryst. (1991), A47, 655-685].                  #
#                                                                            #
# The current version of the core CIF dictionary is obtainable from          #
# ftp://ftp.iucr.org/pub/cif_core.dic. The current version number is 2.4.    #
#                                                                            #
# Software is freely available for graphical display of the structure(s) in  #
# this CIF.  For information consult the CIF home page http://www.iucr.org/  #
# cif/home.html                                                              #
#                                                                            #
# This file may be used for bona fide research purposes within the           #
# scientific community so long as proper attribution is given to the journal # 
# article from which it was obtained.                                        #
#                                                                            #
##############################################################################
                                             
data_global
_audit_creation_method     'WinGX routine CIF_UPDATE'
_audit_conform_dict_name     cif_core.dic
_audit_conform_dict_version     2.3
_journal_date_recd_electronic     2008-07-02
_journal_date_accepted     2008-09-23
_journal_name_full     'Acta Crystallographica, Section E'
_journal_year     2008
_journal_volume     64
_journal_issue     10
_journal_page_first     o2039
_journal_page_last     o2039
_journal_paper_category     QO
_journal_coeditor_code     WW2125
_publ_contact_author_name     'Didierjean, Claude'
_publ_contact_author_address
;
Laboratoire de Cristallographie et Modelisation des Materiaux Mineraux et
Biologiques (LCM3B)
UMR No. 7036
Universite Henri Poincare
Nancy I
Faculte des Sciences
BP 239
54506 Vandoeuvre les Nancy Cedex
France
;
_publ_contact_author_email     claude.didierjean@lcm3b.uhp-nancy.fr
_publ_contact_author_fax     '(33) 3 83 68 48 79'
_publ_contact_author_phone     '(33) 3 83 40 64 92'
_publ_section_title
;
<i>tert</i>-Butyl 3-oxo-2-oxa-5-azabicyclo[2.2.1]heptane-5-carboxylate
;
loop_
    _publ_author_name
    _publ_author_footnote
    _publ_author_address
    'Lechner, Marie-Charlotte' .
;
CNRS
Institut de Biologie Mol\'eculaire et Cellulaire
Laboratoire d'Immunologie et Chimie Th\'erapeutiques
15 rue Ren\'e Descartes
F-67000 Strasbourg
France
;
    'Aubert, Emmanuel' .
;
Laboratoire de Cristallographie et Mod\'elisation des Mat\'eriaux Min\'eraux
et Biologiques (LCM3B)
UMR No. 7036
Nancy Universit\'e
Facult\'e des Sciences et Techniques
BP 239
54506 Vandoeuvre l\`es Nancy Cedex
France
;
    'Guichard, Gilles'
;
Additional correspondence author, email: g.guichard@ibmc.u-strasbg.fr
;
;
CNRS
Institut de Biologie Mol\'eculaire et Cellulaire
Laboratoire d'Immunologie et Chimie Th\'erapeutiques
15 rue Ren\'e Descartes
F-67000 Strasbourg
France
;
    'Didierjean, Claude' .
;
Laboratoire de Cristallographie et Mod\'elisation des Mat\'eriaux Min\'eraux
et Biologiques (LCM3B)
UMR No. 7036
Nancy Universit\'e
Facult\'e des Sciences et Techniques
BP 239
54506 Vandoeuvre l\`es Nancy Cedex
France
;
data_I
_audit_creation_method     'WinGX routine CIF_UPDATE'
_chemical_name_systematic
;
<i>tert</i>-Butyl 3-oxo-2-oxa-5-azabicyclo[2.2.1]heptane-5-carboxylate
;
_chemical_formula_moiety     'C10 H15 N1 O4'
_chemical_formula_sum     'C10 H15 N1 O4'
_chemical_formula_iupac     'C10 H15 N1 O4'
_chemical_formula_weight     213.23
_symmetry_cell_setting     monoclinic
_symmetry_space_group_name_H-M     'P 21'
_symmetry_space_group_name_Hall     'P 2yb'
loop_
    _symmetry_equiv_pos_as_xyz
    'x, y, z'
    '-x, y+1/2, -z'
_cell_length_a     6.0710(7)
_cell_length_b     9.3703(11)
_cell_length_c     9.3002(10)
_cell_angle_alpha     90
_cell_angle_beta     100.013(5)
_cell_angle_gamma     90
_cell_volume     521.00(10)
_cell_formula_units_Z     2
_cell_measurement_reflns_used     11845
_cell_measurement_theta_min     0.407
_cell_measurement_theta_max     26.373
_cell_measurement_temperature     100(2)
_exptl_crystal_description     prism
_exptl_crystal_colour     colourless
_exptl_crystal_size_max     0.3
_exptl_crystal_size_mid     0.2
_exptl_crystal_size_min     0.2
_exptl_crystal_density_diffrn     1.359
_exptl_crystal_density_method     'not measured'
_exptl_crystal_F_000     228
_exptl_absorpt_coefficient_mu     0.105
_exptl_absorpt_correction_type     none
_diffrn_radiation_type     'Mo K\a'
_diffrn_radiation_wavelength     0.7107
_diffrn_radiation_source     'fine-focus sealed tube'
_diffrn_radiation_monochromator     graphite
_diffrn_measurement_device_type     'Nonius KappaCCD area-detector'
_diffrn_measurement_method     '\w and \f'
_diffrn_reflns_number     5951
_diffrn_reflns_av_R_equivalents     0.066
_diffrn_reflns_theta_min     3.11
_diffrn_reflns_theta_max     26.56
_diffrn_reflns_theta_full     26.56
_diffrn_measured_fraction_theta_max     0.99
_diffrn_measured_fraction_theta_full     0.99
_diffrn_reflns_limit_h_min     -7
_diffrn_reflns_limit_h_max     7
_diffrn_reflns_limit_k_min     -11
_diffrn_reflns_limit_k_max     11
_diffrn_reflns_limit_l_min     -11
_diffrn_reflns_limit_l_max     11
_reflns_number_total     1143
_reflns_number_gt     1054
_reflns_threshold_expression     I>2\s(I)
_refine_ls_structure_factor_coef     Fsqd
_refine_ls_matrix_type     full
_refine_ls_R_factor_gt     0.0523
_refine_ls_wR_factor_ref     0.102
_refine_ls_goodness_of_fit_ref     1.202
_refine_ls_restrained_S_all     1.201
_refine_ls_number_reflns     1143
_refine_ls_number_parameters     139
_refine_ls_number_restraints     1
_refine_ls_hydrogen_treatment     constr
_refine_ls_weighting_scheme     calc
_refine_ls_weighting_details
       'calc w = 1/[\s^2^(Fo^2^)+(0.0035P)^2^+0.6362P] where P=(Fo^2^+2Fc^2^)/3'
_refine_ls_shift/su_max     0
_refine_diff_density_max     0.225
_refine_diff_density_min     -0.221
_refine_ls_extinction_method     none
_refine_ls_abs_structure_details     ?
_refine_ls_abs_structure_Flack     .
loop_
    _atom_type_symbol
    _atom_type_description
    _atom_type_scat_dispersion_real
    _atom_type_scat_dispersion_imag
    _atom_type_scat_source
    C C 0.0033 0 'International Tables Vol C Tables 4.2.6.8 and 6.1.1.4'
    H H 0 0 'International Tables Vol C Tables 4.2.6.8 and 6.1.1.4'
    N N 0.0061 0 'International Tables Vol C Tables 4.2.6.8 and 6.1.1.4'
    O O 0.0106 0 'International Tables Vol C Tables 4.2.6.8 and 6.1.1.4'
_computing_data_collection     'COLLECT (Bruker, 2004)'
_computing_cell_refinement     'SCALEPACK (Otwinowski & Minor, 1997)'
_computing_data_reduction
;
DENZO (Otwinowski & Minor, 1997) and SCALEPACK (Otwinowski & Minor,
1997)
;
_computing_structure_solution     'SIR92 (Altomare <i>et al.</i>,  1994)'
_computing_structure_refinement     'SHELXL97 (Sheldrick, 2008)'
_computing_molecular_graphics     'ORTEP-3 for Windows (Farrugia, 1997)'
_computing_publication_material     'WinGX (Farrugia, 1999)'
loop_
    _atom_site_type_symbol
    _atom_site_label
    _atom_site_fract_x
    _atom_site_fract_y
    _atom_site_fract_z
    _atom_site_U_iso_or_equiv
    _atom_site_adp_type
    _atom_site_calc_flag
    _atom_site_refinement_flags
    _atom_site_occupancy
    _atom_site_disorder_assembly
    _atom_site_disorder_group
    O O1 0.3991(4) 0.3322(3) 0.3133(3) 0.0243(6) Uani d . 1 . .
    O O2 0.0303(4) 0.2997(3) 0.2103(3) 0.0280(7) Uani d . 1 . .
    O O3 0.3864(4) -0.0967(3) 0.1079(3) 0.0262(7) Uani d . 1 . .
    O O4 0.0299(5) -0.1077(3) 0.1467(3) 0.0319(7) Uani d . 1 . .
    N N1 0.3137(5) 0.1896(4) 0.1226(4) 0.0230(7) Uani d . 1 . .
    C C1 0.3539(7) 0.4316(4) 0.4288(4) 0.0249(9) Uani d . 1 . .
    C C2 0.2354(7) 0.5650(4) 0.3607(5) 0.0306(10) Uani d . 1 . .
    H H2A 0.3194 0.6052 0.2893 0.046 Uiso calc R 1 . .
    H H2B 0.2265 0.6356 0.4372 0.046 Uiso calc R 1 . .
    H H2C 0.0842 0.54 0.3117 0.046 Uiso calc R 1 . .
    C C3 0.2204(8) 0.3563(5) 0.5297(5) 0.0315(10) Uani d . 1 . .
    H H3A 0.075 0.3274 0.4744 0.047 Uiso calc R 1 . .
    H H3B 0.1977 0.4212 0.6085 0.047 Uiso calc R 1 . .
    H H3C 0.3024 0.2717 0.5715 0.047 Uiso calc R 1 . .
    C C4 0.5884(6) 0.4670(4) 0.5062(5) 0.0266(9) Uani d . 1 . .
    H H4A 0.6574 0.3816 0.5556 0.04 Uiso calc R 1 . .
    H H4B 0.5813 0.5423 0.5784 0.04 Uiso calc R 1 . .
    H H4C 0.678 0.5001 0.4347 0.04 Uiso calc R 1 . .
    C C5 0.2283(6) 0.2759(4) 0.2159(4) 0.0227(8) Uani d . 1 . .
    C C6 0.5472(7) 0.1381(4) 0.1373(5) 0.0250(9) Uani d . 1 . .
    H H6A 0.6091 0.1101 0.239 0.03 Uiso calc R 1 . .
    H H6B 0.646 0.21 0.1032 0.03 Uiso calc R 1 . .
    C C7 0.5098(7) 0.0093(4) 0.0356(4) 0.0265(9) Uani d . 1 . .
    H H7 0.648 -0.0281 0.004 0.032 Uiso calc R 1 . .
    C C8 0.3299(7) 0.0625(5) -0.0887(4) 0.0259(9) Uani d . 1 . .
    H H8A 0.3762 0.1478 -0.1388 0.031 Uiso calc R 1 . .
    H H8B 0.273 -0.0127 -0.1603 0.031 Uiso calc R 1 . .
    C C9 0.1701(6) 0.0969(4) 0.0167(4) 0.0233(9) Uani d . 1 . .
    H H9 0.0204 0.1361 -0.0275 0.028 Uiso calc R 1 . .
    C C10 0.1710(7) -0.0459(4) 0.0960(4) 0.0256(9) Uani d . 1 . .
loop_
    _atom_site_aniso_label
    _atom_site_aniso_U_11
    _atom_site_aniso_U_22
    _atom_site_aniso_U_33
    _atom_site_aniso_U_12
    _atom_site_aniso_U_13
    _atom_site_aniso_U_23
    O1 0.0249(14) 0.0180(14) 0.0299(14) -0.0012(12) 0.0044(12) -0.0053(12)
    O2 0.0234(14) 0.0253(16) 0.0352(16) 0.0018(13) 0.0050(12) -0.0054(13)
    O3 0.0253(15) 0.0189(14) 0.0349(16) -0.0018(13) 0.0067(12) 0.0007(13)
    O4 0.0344(17) 0.0263(16) 0.0359(16) -0.0089(14) 0.0091(13) 0.0022(14)
    N1 0.0215(17) 0.0192(17) 0.0275(18) 0.0024(14) 0.0017(14) -0.0023(15)
    C1 0.027(2) 0.018(2) 0.031(2) 0.0018(17) 0.0092(17) -0.0050(17)
    C2 0.034(2) 0.018(2) 0.039(2) 0.0029(18) 0.0049(19) -0.0017(19)
    C3 0.037(2) 0.023(2) 0.035(2) -0.0045(18) 0.0101(19) -0.0047(19)
    C4 0.026(2) 0.020(2) 0.034(2) -0.0009(17) 0.0064(17) -0.0039(18)
    C5 0.023(2) 0.0157(19) 0.029(2) -0.0012(16) 0.0028(16) 0.0015(16)
    C6 0.024(2) 0.021(2) 0.030(2) -0.0009(17) 0.0057(16) -0.0024(17)
    C7 0.028(2) 0.022(2) 0.030(2) -0.0006(18) 0.0099(19) -0.0045(18)
    C8 0.031(2) 0.019(2) 0.028(2) -0.0005(17) 0.0056(17) -0.0007(18)
    C9 0.0238(19) 0.0187(19) 0.027(2) -0.0022(17) 0.0049(17) -0.0039(16)
    C10 0.031(2) 0.020(2) 0.025(2) -0.0038(18) 0.0024(17) -0.0047(17)
_geom_special_details
;
All e.s.d.'s (except the e.s.d. in the dihedral angle between two l.s. planes)
are estimated using the full covariance matrix. The cell e.s.d.'s are taken
into account individually in the estimation of e.s.d.'s in distances, angles
and torsion angles; correlations between e.s.d.'s in cell parameters are only
used when they are defined by crystal symmetry. An approximate (isotropic)
treatment of cell e.s.d.'s is used for estimating e.s.d.'s involving l.s.
planes.
;
loop_
    _geom_bond_atom_site_label_1
    _geom_bond_atom_site_label_2
    _geom_bond_site_symmetry_2
    _geom_bond_distance
    _geom_bond_publ_flag
    O1 C5 . 1.359(5) ?
    O1 C1 . 1.484(5) ?
    O2 C5 . 1.215(5) ?
    O3 C10 . 1.377(5) ?
    O3 C7 . 1.475(5) ?
    O4 C10 . 1.196(5) ?
    N1 C5 . 1.353(5) ?
    N1 C9 . 1.478(5) ?
    N1 C6 . 1.481(5) ?
    C1 C4 . 1.516(5) ?
    C1 C3 . 1.516(6) ?
    C1 C2 . 1.524(6) ?
    C2 H2A . 0.98 ?
    C2 H2B . 0.98 ?
    C2 H2C . 0.98 ?
    C3 H3A . 0.98 ?
    C3 H3B . 0.98 ?
    C3 H3C . 0.98 ?
    C4 H4A . 0.98 ?
    C4 H4B . 0.98 ?
    C4 H4C . 0.98 ?
    C6 C7 . 1.526(6) ?
    C6 H6A . 0.99 ?
    C6 H6B . 0.99 ?
    C7 C8 . 1.529(6) ?
    C7 H7 . 1 ?
    C8 C9 . 1.528(6) ?
    C8 H8A . 0.99 ?
    C8 H8B . 0.99 ?
    C9 C10 . 1.528(6) ?
    C9 H9 . 1 ?
loop_
    _geom_angle_atom_site_label_1
    _geom_angle_atom_site_label_2
    _geom_angle_atom_site_label_3
    _geom_angle_site_symmetry_1
    _geom_angle_site_symmetry_3
    _geom_angle
    _geom_angle_publ_flag
    C5 O1 C1 . . 120.7(3) ?
    C10 O3 C7 . . 106.3(3) ?
    C5 N1 C9 . . 122.1(3) ?
    C5 N1 C6 . . 127.1(3) ?
    C9 N1 C6 . . 108.3(3) ?
    O1 C1 C4 . . 101.8(3) ?
    O1 C1 C3 . . 110.0(3) ?
    C4 C1 C3 . . 111.5(4) ?
    O1 C1 C2 . . 110.3(3) ?
    C4 C1 C2 . . 110.7(3) ?
    C3 C1 C2 . . 112.0(3) ?
    C1 C2 H2A . . 109.5 ?
    C1 C2 H2B . . 109.5 ?
    H2A C2 H2B . . 109.5 ?
    C1 C2 H2C . . 109.5 ?
    H2A C2 H2C . . 109.5 ?
    H2B C2 H2C . . 109.5 ?
    C1 C3 H3A . . 109.5 ?
    C1 C3 H3B . . 109.5 ?
    H3A C3 H3B . . 109.5 ?
    C1 C3 H3C . . 109.5 ?
    H3A C3 H3C . . 109.5 ?
    H3B C3 H3C . . 109.5 ?
    C1 C4 H4A . . 109.5 ?
    C1 C4 H4B . . 109.5 ?
    H4A C4 H4B . . 109.5 ?
    C1 C4 H4C . . 109.5 ?
    H4A C4 H4C . . 109.5 ?
    H4B C4 H4C . . 109.5 ?
    O2 C5 N1 . . 124.7(4) ?
    O2 C5 O1 . . 126.3(4) ?
    N1 C5 O1 . . 109.0(3) ?
    N1 C6 C7 . . 99.4(3) ?
    N1 C6 H6A . . 111.9 ?
    C7 C6 H6A . . 111.9 ?
    N1 C6 H6B . . 111.9 ?
    C7 C6 H6B . . 111.9 ?
    H6A C6 H6B . . 109.6 ?
    O3 C7 C6 . . 106.4(3) ?
    O3 C7 C8 . . 102.2(3) ?
    C6 C7 C8 . . 102.7(3) ?
    O3 C7 H7 . . 114.7 ?
    C6 C7 H7 . . 114.7 ?
    C8 C7 H7 . . 114.7 ?
    C9 C8 C7 . . 91.9(3) ?
    C9 C8 H8A . . 113.3 ?
    C7 C8 H8A . . 113.3 ?
    C9 C8 H8B . . 113.3 ?
    C7 C8 H8B . . 113.3 ?
    H8A C8 H8B . . 110.6 ?
    N1 C9 C10 . . 103.9(3) ?
    N1 C9 C8 . . 100.6(3) ?
    C10 C9 C8 . . 100.1(3) ?
    N1 C9 H9 . . 116.5 ?
    C10 C9 H9 . . 116.5 ?
    C8 C9 H9 . . 116.5 ?
    O4 C10 O3 . . 122.4(4) ?
    O4 C10 C9 . . 132.2(4) ?
    O3 C10 C9 . . 105.4(3) ?
loop_
    _geom_torsion_atom_site_label_1
    _geom_torsion_atom_site_label_2
    _geom_torsion_atom_site_label_3
    _geom_torsion_atom_site_label_4
    _geom_torsion_site_symmetry_1
    _geom_torsion_site_symmetry_2
    _geom_torsion_site_symmetry_3
    _geom_torsion_site_symmetry_4
    _geom_torsion
    _geom_torsion_publ_flag
    C5 O1 C1 C4 . . . . -178.9(3) ?
    C5 O1 C1 C3 . . . . 62.7(5) ?
    C5 O1 C1 C2 . . . . -61.3(4) ?
    C9 N1 C5 O2 . . . . -9.6(6) ?
    C6 N1 C5 O2 . . . . -169.3(4) ?
    C9 N1 C5 O1 . . . . 171.3(3) ?
    C6 N1 C5 O1 . . . . 11.6(5) ?
    C1 O1 C5 O2 . . . . 0.9(6) ?
    C1 O1 C5 N1 . . . . 179.9(3) ?
    C5 N1 C6 C7 . . . . 159.9(4) ?
    C9 N1 C6 C7 . . . . -2.1(4) ?
    C10 O3 C7 C6 . . . . 73.2(4) ?
    C10 O3 C7 C8 . . . . -34.2(4) ?
    N1 C6 C7 O3 . . . . -69.0(4) ?
    N1 C6 C7 C8 . . . . 38.0(4) ?
    O3 C7 C8 C9 . . . . 53.1(3) ?
    C6 C7 C8 C9 . . . . -57.1(3) ?
    C5 N1 C9 C10 . . . . -93.9(4) ?
    C6 N1 C9 C10 . . . . 69.1(4) ?
    C5 N1 C9 C8 . . . . 162.7(3) ?
    C6 N1 C9 C8 . . . . -34.2(4) ?
    C7 C8 C9 N1 . . . . 53.9(3) ?
    C7 C8 C9 C10 . . . . -52.5(3) ?
    C7 O3 C10 O4 . . . . -178.8(4) ?
    C7 O3 C10 C9 . . . . -1.3(4) ?
    N1 C9 C10 O4 . . . . 109.5(5) ?
    C8 C9 C10 O4 . . . . -146.8(4) ?
    N1 C9 C10 O3 . . . . -67.7(3) ?
    C8 C9 C10 O3 . . . . 36.1(4) ?
