# Supplementary material for: tert-Butyl 3-oxo-2-oxa-5-aza­bicyclo­[2.2.1]heptane-5-carboxyl­ate
Source: Acta Crystallogr Sect E Struct Rep Online. 2008 Sep 30;64(Pt 10):o2039. doi: 10.1107/S1600536808030651 (PMC2959344; doi:10.1107/S1600536808030651)
Supplement: Supplementary file 2 [file e-64-o2039-Isup2.hkl]

#
# h,k,l, Fc-squared, Fo-squared, sigma(Fo-squared) and status flag
#
data_I
_shelx_title ' mcl68 in P 21'
_shelx_refln_list_code          4
_shelx_F_calc_maximum       49.90
_exptl_crystal_F_000       228.00
_reflns_d_resolution_high  0.7948
 
loop_
 _symmetry_equiv_pos_as_xyz
 'x, y, z'
 '-x, y+1/2, -z'
 
_cell_length_a     6.0710
_cell_length_b     9.3703
_cell_length_c     9.3002
_cell_angle_alpha  90.000
_cell_angle_beta  100.013
_cell_angle_gamma  90.000
 
_shelx_F_squared_multiplier     1.000
 
loop_
 _refln_index_h
 _refln_index_k
 _refln_index_l
 _refln_F_squared_calc
 _refln_F_squared_meas
 _refln_F_squared_sigma
 _refln_observed_status
   1   0   0      882.90      772.28      9.08 o
   2   0   0        5.06        3.38      0.42 o
   3   0   0      342.48      367.42      7.83 o
   4   0   0        0.04        4.09      1.66 o
   5   0   0      243.92      232.28      6.47 o
   6   0   0       13.37        7.66      2.55 o
   7   0   0        4.82       -0.18      2.08 o
   1   1   0     1112.74     1092.28      9.50 o
   2   1   0        4.43        4.63      0.30 o
   3   1   0      119.67      115.43      1.96 o
   4   1   0       31.47       29.50      1.13 o
   5   1   0       69.43       73.83      1.84 o
   6   1   0       15.79       16.97      1.31 o
   7   1   0       10.01        3.86      1.78 o
   0   2   0     1374.22     1362.13     19.35 o
   1   2   0      537.52      541.84      4.57 o
   2   2   0      270.49      278.57      2.91 o
   3   2   0      292.94      317.15      4.21 o
   4   2   0       67.22       65.64      1.48 o
   5   2   0      223.70      225.16      3.92 o
   6   2   0       31.75       40.06      1.66 o
   7   2   0        6.57       13.12      2.14 o
   1   3   0      527.33      508.13      6.05 o
   2   3   0       19.64       16.80      0.47 o
   3   3   0      120.15      113.95      1.72 o
   4   3   0      132.10      135.79      2.61 o
   5   3   0      165.31      170.38      3.20 o
   6   3   0       31.67       29.14      1.60 o
   7   3   0        7.24        9.14      1.78 o
   0   4   0      380.86      413.83      9.91 o
   1   4   0      149.28      154.95      2.49 o
   2   4   0       10.82        8.13      0.42 o
   3   4   0       51.97       54.30      1.25 o
   4   4   0      111.55      114.18      2.55 o
   5   4   0       49.74       50.21      1.66 o
   6   4   0       11.21       10.92      1.48 o
   7   4   0        4.59        2.73      1.48 o
   1   5   0      100.73       87.83      1.42 o
   2   5   0       27.63       26.77      0.77 o
   3   5   0      122.44      124.51      2.55 o
   4   5   0       58.77       51.87      1.60 o
   5   5   0        8.72       13.77      1.25 o
   6   5   0       65.78       69.50      2.26 o
   1   6   0       81.50       84.33      1.60 o
   2   6   0      108.33      103.20      1.60 o
   3   6   0       61.34       55.07      1.42 o
   4   6   0        9.09       14.54      1.42 o
   5   6   0       47.02       39.11      1.90 o
   6   6   0        6.36        7.30      1.72 o
   1   7   0       21.37       20.42      0.89 o
   2   7   0      189.85      192.28      3.38 o
   3   7   0       80.49       81.66      2.43 o
   4   7   0      113.65      106.59      3.15 o
   5   7   0       12.40       15.43      1.54 o
   6   7   0       22.25       22.49      2.67 o
   0   8   0       70.70       84.57      2.37 o
   1   8   0        4.01        3.80      0.71 o
   2   8   0      110.95      115.90      2.26 o
   3   8   0      127.06      117.39      4.39 o
   4   8   0       58.05       54.30      2.08 o
   5   8   0        2.87        4.69      2.26 o
   1   9   0       24.49       24.27      0.95 o
   2   9   0       13.76       11.16      0.83 o
   3   9   0       55.85       54.90      2.97 o
   4   9   0        1.69        3.38      1.96 o
   0  10   0       19.44       20.95      1.90 o
   1  10   0       43.73       46.88      1.36 o
   2  10   0       86.99       81.48      2.97 o
   3  10   0       15.84       16.80      1.48 o
   1  11   0       31.20       32.23      1.54 o
   2  11   0       48.80       66.35      3.32 o
  -7   0   1        0.12        2.37      2.37 o
  -6   0   1      497.47      540.35     11.75 o
  -5   0   1        0.72        4.63      1.13 o
  -4   0   1       38.75       36.44      1.54 o
  -3   0   1       79.84       68.90      1.60 o
  -2   0   1      200.76      189.97      3.03 o
  -1   0   1     2236.77     2102.07     25.22 o
   1   0   1     1300.88     1230.44     15.19 o
   2   0   1      260.13      265.76      3.98 o
   3   0   1       59.74       61.48      1.84 o
   4   0   1        1.54        4.27      1.19 o
   5   0   1       55.85       50.27      2.37 o
   6   0   1        0.08       -1.54      1.54 o
   7   0   1        5.60        3.68      2.02 o
  -7   1   1        3.01       12.34      2.31 o
  -6   1   1       22.12       31.81      1.84 o
  -5   1   1       93.22       87.66      2.26 o
  -4   1   1       18.01       13.83      0.77 o
  -3   1   1      195.78      208.84      2.61 o
  -2   1   1       45.16       45.88      0.77 o
  -1   1   1     1802.21     1745.63     16.14 o
   0   1   1      879.15      870.20      9.97 o
   1   1   1     1820.70     1798.51     14.48 o
   2   1   1      364.65      358.40      3.98 o
   3   1   1      122.37      133.77      2.08 o
   4   1   1       61.62       62.14      1.31 o
   5   1   1       44.17       34.01      1.19 o
   6   1   1       76.59       94.18      2.49 o
   7   1   1       20.17       23.09      1.84 o
  -7   2   1        7.31       15.79      2.08 o
  -6   2   1       18.65       21.90      1.13 o
  -5   2   1       52.81       56.91      2.43 o
  -4   2   1       18.49       20.42      0.59 o
  -3   2   1      795.15      855.13     10.27 o
  -2   2   1       75.60       81.01      1.13 o
  -1   2   1     1073.63     1046.17      8.78 o
   0   2   1      670.70      629.79      6.47 o
   1   2   1       99.50       97.39      1.01 o
   2   2   1      555.21      567.83      5.28 o
   3   2   1      428.96      454.66      5.99 o
   4   2   1       55.28       48.31      1.36 o
   5   2   1        3.88        3.44      1.13 o
   6   2   1       97.54       98.16      2.31 o
   7   2   1        0.51        0.00      1.66 o
  -7   3   1        4.46        3.62      1.72 o
  -6   3   1       11.60       14.72      1.42 o
  -5   3   1       94.43       81.31      2.08 o
  -4   3   1       22.64       23.32      0.95 o
  -3   3   1       13.30       10.56      0.47 o
  -2   3   1        4.52        4.75      0.42 o
  -1   3   1      454.67      457.98      4.51 o
   0   3   1     1617.23     1659.70     17.51 o
   1   3   1      341.81      347.12      3.92 o
   2   3   1      322.31      338.04      3.56 o
   3   3   1      249.28      255.84      3.56 o
   4   3   1       44.55       48.43      1.42 o
   5   3   1       64.29       58.52      1.72 o
   6   3   1       17.79       19.64      1.19 o
   7   3   1        2.81        5.70      1.54 o
  -7   4   1       19.01       16.32      1.54 o
  -6   4   1       36.48       46.88      1.66 o
  -5   4   1       55.70       48.19      1.72 o
  -4   4   1       59.42       46.11      1.31 o
  -3   4   1      160.24      160.77      2.73 o
  -2   4   1       94.90       96.85      1.31 o
  -1   4   1        3.21        3.20      0.36 o
   0   4   1      100.06       99.94      1.31 o
   1   4   1        4.37        4.63      0.42 o
   2   4   1      198.17      191.39      2.43 o
   3   4   1        2.36        5.82      0.53 o
   4   4   1       88.60       83.15      1.84 o
   5   4   1      140.13      140.89      2.97 o
   6   4   1       12.75       19.58      1.48 o
  -6   5   1       61.43       61.19      2.20 o
  -5   5   1      152.00      162.20      3.80 o
  -4   5   1       83.63       88.31      2.14 o
  -3   5   1        0.56        1.90      0.71 o
  -2   5   1      214.98      201.54      2.73 o
  -1   5   1       11.57       10.86      0.53 o
   0   5   1      511.14      520.71      7.30 o
   1   5   1      628.96      626.53      7.42 o
   2   5   1      163.40      162.20      2.97 o
   3   5   1      101.14      101.19      1.96 o
   4   5   1        1.41        1.25      0.83 o
   5   5   1       96.59       90.44      2.37 o
   6   5   1        8.21       10.98      1.25 o
  -6   6   1        8.88       16.97      1.96 o
  -5   6   1      102.57      109.61      3.44 o
  -4   6   1       79.55       67.77      2.02 o
  -3   6   1      224.50      236.91      5.10 o
  -2   6   1        1.77        1.72      0.47 o
  -1   6   1      158.66      172.64      2.79 o
   0   6   1       48.47       49.14      1.19 o
   1   6   1       58.58       56.50      1.36 o
   2   6   1      133.50      142.55      2.91 o
   3   6   1       94.96       90.27      2.26 o
   4   6   1       27.58       27.12      1.48 o
   5   6   1       35.17       31.63      1.72 o
   6   6   1       16.86       14.42      1.90 o
  -6   7   1        5.28       10.03      1.78 o
  -5   7   1       11.38       17.51      1.78 o
  -4   7   1       94.46       83.15      3.26 o
  -3   7   1       37.56       39.29      1.66 o
  -2   7   1      333.05      336.38      5.10 o
  -1   7   1      124.93      126.47      2.43 o
   0   7   1      215.22      220.18      4.27 o
   1   7   1       21.14       23.98      0.89 o
   2   7   1       55.69       59.11      1.36 o
   3   7   1      185.72      187.77      3.92 o
   4   7   1       51.44       46.17      1.96 o
   5   7   1       37.65       33.53      2.37 o
  -5   8   1       32.80       27.36      1.90 o
  -4   8   1       31.23       35.67      2.02 o
  -3   8   1       18.69       24.15      1.72 o
  -2   8   1      155.73      150.50      3.03 o
  -1   8   1      122.67      122.85      2.31 o
   0   8   1       85.30       83.20      2.43 o
   1   8   1       71.39       70.68      1.60 o
   2   8   1       29.60       32.34      1.07 o
   3   8   1       30.97       31.10      1.36 o
   4   8   1        1.07       -1.36      1.36 o
   5   8   1        6.59       19.35      2.49 o
  -4   9   1        7.87       11.39      1.42 o
  -3   9   1       62.77       71.22      2.31 o
  -2   9   1       37.86       39.94      1.48 o
  -1   9   1        0.51        0.42      0.77 o
   0   9   1       37.66       32.94      1.36 o
   1   9   1      162.31      158.87      4.15 o
   2   9   1       66.15       60.95      1.72 o
   3   9   1       53.83       46.77      1.96 o
   4   9   1       16.23       16.02      1.72 o
  -3  10   1       12.02       16.32      1.36 o
  -2  10   1        2.97        9.08      1.25 o
  -1  10   1       15.26       10.50      0.95 o
   0  10   1       99.93      110.39      2.61 o
   1  10   1        8.44        6.94      1.01 o
   2  10   1       45.02       48.37      2.37 o
   3  10   1       69.38       75.49      2.97 o
  -2  11   1        2.49       -0.47      1.13 o
  -1  11   1        2.63        6.05      1.36 o
   0  11   1        4.84        2.61      1.07 o
   1  11   1       20.20       18.99      1.78 o
   2  11   1       72.08       83.09      3.98 o
  -7   0   2        1.98        1.96      2.26 o
  -6   0   2      109.65      110.92      4.27 o
  -5   0   2       12.83        9.73      1.48 o
  -4   0   2        1.56        1.01      0.47 o
  -3   0   2      219.51      218.57      4.04 o
  -2   0   2       92.21       82.02      1.42 o
  -1   0   2      366.65      356.97      3.98 o
   0   0   2      485.18      479.23      7.77 o
   1   0   2      605.70      580.59      7.72 o
   2   0   2      837.31      903.08     14.18 o
   3   0   2       80.39       76.20      2.08 o
   4   0   2      141.31      129.26      3.09 o
   5   0   2        2.27        5.04      1.13 o
   6   0   2        0.58        8.61      1.90 o
   7   0   2       14.77       22.97      3.38 o
  -7   1   2        2.02        4.27      1.48 o
  -6   1   2       18.95       14.42      1.72 o
  -5   1   2       62.04       66.59      1.78 o
  -4   1   2      146.73      166.05      2.79 o
  -3   1   2       78.06       70.15      1.60 o
  -2   1   2      481.47      476.02      4.87 o
  -1   1   2      550.18      546.53      4.81 o
   0   1   2     2489.63     2498.68     22.02 o
   1   1   2       48.56       51.28      0.71 o
   2   1   2       35.44       37.57      0.83 o
   3   1   2      169.51      163.86      2.55 o
   4   1   2      140.24      141.07      2.31 o
   5   1   2      104.70      100.53      1.96 o
   6   1   2        7.86        4.99      1.01 o
   7   1   2        5.50        3.62      1.66 o
  -7   2   2        8.42       10.68      1.66 o
  -6   2   2        5.42        2.37      1.13 o
  -5   2   2       44.50       43.62      2.26 o
  -4   2   2      107.19      109.85      2.67 o
  -3   2   2      113.81      110.80      1.90 o
  -2   2   2      218.89      229.85      2.61 o
  -1   2   2      635.46      643.80      5.93 o
   0   2   2     1845.33     1820.82     16.32 o
   1   2   2      731.60      729.97      7.83 o
   2   2   2      159.62      161.19      2.08 o
   3   2   2       91.75       94.78      1.72 o
   4   2   2       81.16       90.15      1.66 o
   5   2   2      106.19      114.84      2.73 o
   6   2   2       31.24       27.89      1.31 o
   7   2   2        9.70        4.63      1.54 o
  -7   3   2        6.31        9.44      1.54 o
  -6   3   2       96.35       95.96      2.97 o
  -5   3   2       24.28       27.77      1.31 o
  -4   3   2       80.50       84.51      1.96 o
  -3   3   2      256.36      266.05      3.86 o
  -2   3   2      200.75      189.32      2.26 o
  -1   3   2      612.50      627.53      6.29 o
   0   3   2     1085.34     1119.82     12.05 o
   1   3   2      451.72      472.10      5.34 o
   2   3   2        2.38        3.44      0.47 o
   3   3   2      613.70      643.74      8.78 o
   4   3   2       67.77       65.52      1.48 o
   5   3   2        5.43        1.54      0.89 o
   6   3   2        2.02        5.28      1.01 o
  -7   4   2        4.96        9.85      1.42 o
  -6   4   2       27.05       29.08      1.60 o
  -5   4   2       22.09       19.05      1.25 o
  -4   4   2       45.85       56.08      1.66 o
  -3   4   2       74.08       76.50      1.48 o
  -2   4   2      145.96      145.64      2.08 o
  -1   4   2      483.38      522.55      6.23 o
   0   4   2      319.93      321.13      4.21 o
   1   4   2      696.95      707.89      8.25 o
   2   4   2      382.19      367.77      5.46 o
   3   4   2       63.01       60.89      1.48 o
   4   4   2        7.33        6.11      0.95 o
   5   4   2       85.54       78.52      1.84 o
   6   4   2       18.38       22.91      1.25 o
  -6   5   2       33.81       42.97      2.08 o
  -5   5   2      233.16      236.79      4.51 o
  -4   5   2       29.65       28.55      1.60 o
  -3   5   2       64.79       60.18      1.60 o
  -2   5   2      125.86      135.25      2.55 o
  -1   5   2      172.65      171.63      2.67 o
   0   5   2      176.97      177.98      2.67 o
   1   5   2       46.10       49.02      1.01 o
   2   5   2       94.83       92.70      2.02 o
   3   5   2        9.35        9.02      0.95 o
   4   5   2       54.12       51.34      1.48 o
   5   5   2        9.53       10.21      1.13 o
   6   5   2       65.48       73.65      4.39 o
  -6   6   2       15.28       10.68      1.72 o
  -5   6   2       24.14       27.12      1.54 o
  -4   6   2      337.31      364.57      6.53 o
  -3   6   2      282.35      302.97      5.46 o
  -2   6   2       84.32       81.78      1.72 o
  -1   6   2        9.31        7.72      0.42 o
   0   6   2       27.08       27.18      1.01 o
   1   6   2        7.48        7.00      0.65 o
   2   6   2       67.18       61.84      1.54 o
   3   6   2       41.28       26.71      1.19 o
   4   6   2       19.86       18.46      1.60 o
   5   6   2        3.60        5.99      1.42 o
   6   6   2        1.55       -0.83      1.96 o
  -6   7   2        7.18        0.36      1.96 o
  -5   7   2        2.08        4.51      1.42 o
  -4   7   2        1.35        0.18      1.13 o
  -3   7   2      261.04      257.92      6.11 o
  -2   7   2      235.17      233.83      4.09 o
  -1   7   2       84.16       83.98      1.48 o
   0   7   2       32.13       35.01      1.13 o
   1   7   2       71.00       63.20      1.36 o
   2   7   2       18.98       18.22      0.89 o
   3   7   2       12.48       16.97      0.95 o
   4   7   2       55.95       45.93      2.37 o
   5   7   2       27.01       23.03      2.02 o
  -5   8   2        8.16       12.46      1.96 o
  -4   8   2       24.89       38.52      2.14 o
  -3   8   2       51.84       50.86      1.96 o
  -2   8   2        4.20        7.95      1.01 o
  -1   8   2       40.19       36.26      1.19 o
   0   8   2       78.71       70.98      1.84 o
   1   8   2       75.22       75.37      1.66 o
   2   8   2       98.99       93.00      1.96 o
   3   8   2        5.42        5.40      1.19 o
   4   8   2       23.89       26.88      2.14 o
   5   8   2       29.23       47.00      3.26 o
  -4   9   2       14.55       16.50      1.42 o
  -3   9   2       46.52       45.52      1.66 o
  -2   9   2        8.54        9.26      1.42 o
  -1   9   2       18.09       18.46      1.07 o
   0   9   2        5.40        6.35      1.01 o
   1   9   2       64.30       71.33      2.02 o
   2   9   2      110.86      111.45      3.03 o
   3   9   2        2.28        2.49      1.19 o
   4   9   2        0.47        8.61      2.02 o
  -3  10   2       13.68       14.84      1.25 o
  -2  10   2       45.70       37.45      1.78 o
  -1  10   2        5.28        6.05      1.01 o
   0  10   2        3.96        5.82      1.13 o
   1  10   2      102.90      109.61      3.44 o
   2  10   2       54.62       60.53      2.61 o
   3  10   2       64.06       57.86      2.79 o
  -2  11   2       10.08       10.21      1.07 o
  -1  11   2        8.99        8.37      1.19 o
   0  11   2       24.47       20.42      1.36 o
   1  11   2       39.69       36.02      2.08 o
   2  11   2        1.02        7.24      1.48 o
  -6   0   3        4.94        3.74      1.90 o
  -5   0   3      188.06      175.19      4.04 o
  -4   0   3       45.17       47.48      2.20 o
  -3   0   3      198.14      198.81      3.38 o
  -2   0   3      160.98      158.81      2.20 o
  -1   0   3        0.39        1.36      0.36 o
   0   0   3      926.28      942.73     14.72 o
   1   0   3      238.58      259.41      4.27 o
   2   0   3        7.19        9.55      1.13 o
   3   0   3      289.45      278.22      5.28 o
   4   0   3       14.84       12.88      1.25 o
   5   0   3       27.03       21.78      1.78 o
   6   0   3        0.12       -0.71      1.36 o
  -7   1   3        7.76        9.73      1.96 o
  -6   1   3       18.62       15.31      1.42 o
  -5   1   3      116.80      119.17      2.61 o
  -4   1   3       32.88       35.90      1.42 o
  -3   1   3      414.17      411.87      5.16 o
  -2   1   3       81.81       75.67      1.01 o
  -1   1   3      196.64      193.06      2.02 o
   0   1   3     1079.72     1113.35     11.93 o
   1   1   3      295.96      283.32      3.26 o
   2   1   3      547.92      562.37      7.06 o
   3   1   3      334.15      337.45      4.45 o
   4   1   3       96.58       99.76      2.08 o
   5   1   3       92.24       89.44      1.96 o
   6   1   3        6.81       10.50      1.01 o
  -7   2   3       30.08       30.68      2.14 o
  -6   2   3      115.90      112.34      2.73 o
  -5   2   3      159.03      154.95      3.62 o
  -4   2   3       60.60       60.53      1.48 o
  -3   2   3      109.99      112.11      1.78 o
  -2   2   3      127.76      127.30      1.66 o
  -1   2   3     1086.43     1101.06     10.74 o
   0   2   3      654.95      649.02      7.72 o
   1   2   3      722.70      749.91      8.61 o
   2   2   3      203.09      196.79      2.67 o
   3   2   3      119.05      116.08      2.08 o
   4   2   3      266.73      272.52      3.74 o
   5   2   3       37.23       35.55      1.19 o
   6   2   3       10.15        8.07      1.25 o
  -7   3   3       22.61       14.84      2.08 o
  -6   3   3        8.12        6.71      1.13 o
  -5   3   3       17.44       21.72      1.19 o
  -4   3   3       88.69       85.99      2.20 o
  -3   3   3      462.68      495.43      5.76 o
  -2   3   3      185.09      205.52      2.85 o
  -1   3   3       76.19       69.79      1.19 o
   0   3   3      602.58      621.54      7.48 o
   1   3   3      188.30      184.92      2.73 o
   2   3   3       49.48       49.97      0.95 o
   3   3   3       98.91      106.88      2.26 o
   4   3   3       29.99       33.23      1.13 o
   5   3   3       48.92       43.98      1.54 o
   6   3   3        2.19        7.36      2.08 o
  -7   4   3        3.26       -2.31      2.31 o
  -6   4   3       29.28       30.62      1.66 o
  -5   4   3       76.43       61.01      1.60 o
  -4   4   3      150.22      155.13      3.80 o
  -3   4   3       17.45       17.33      0.71 o
  -2   4   3      238.85      235.73      3.32 o
  -1   4   3     1295.83     1421.54     17.86 o
   0   4   3      523.66      557.74      6.77 o
   1   4   3       47.78       43.68      1.13 o
   2   4   3      163.27      156.68      2.49 o
   3   4   3       24.97       18.81      0.83 o
   4   4   3       54.35       49.73      1.42 o
   5   4   3        5.87        2.49      1.25 o
   6   4   3       25.39       25.82      2.08 o
  -6   5   3        6.45        7.48      1.72 o
  -5   5   3       95.56       99.35      2.61 o
  -4   5   3       10.23        9.08      1.54 o
  -3   5   3       46.11       33.41      1.13 o
  -2   5   3       71.52       82.49      1.48 o
  -1   5   3       18.72       20.59      0.65 o
   0   5   3      120.80      117.98      1.84 o
   1   5   3       24.29       23.44      0.59 o
   2   5   3       69.39       62.85      1.42 o
   3   5   3        5.02        2.49      0.83 o
   4   5   3       91.67       70.44      2.14 o
   5   5   3        6.43        8.61      1.31 o
   6   5   3       41.63       50.92      3.38 o
  -6   6   3       21.72       21.13      1.78 o
  -5   6   3       70.44       63.62      2.02 o
  -4   6   3       25.33       29.02      1.72 o
  -3   6   3       11.06        7.30      0.89 o
  -2   6   3      180.24      190.44      3.15 o
  -1   6   3      132.81      129.08      2.20 o
   0   6   3       12.98       12.82      0.65 o
   1   6   3       23.78       26.17      0.77 o
   2   6   3       42.82       38.52      1.36 o
   3   6   3      109.43      117.57      3.15 o
   4   6   3       36.50       26.29      1.78 o
   5   6   3       20.23       21.13      1.66 o
  -6   7   3        8.60       10.03      1.54 o
  -5   7   3       20.27       19.64      1.66 o
  -4   7   3       26.54       24.39      2.14 o
  -3   7   3       21.75       13.77      1.66 o
  -2   7   3       44.53       43.80      1.54 o
  -1   7   3      100.85      101.78      2.26 o
   0   7   3        5.74        3.92      0.59 o
   1   7   3       69.21       67.36      1.54 o
   2   7   3       24.97       24.51      1.25 o
   3   7   3       41.38       35.19      1.78 o
   4   7   3       21.40       10.33      1.42 o
   5   7   3        4.32        6.82      1.54 o
  -5   8   3       39.85       48.66      2.20 o
  -4   8   3        7.67        5.52      1.36 o
  -3   8   3       22.96       25.34      1.84 o
  -2   8   3       74.12       68.01      1.72 o
  -1   8   3       27.24       29.79      1.13 o
   0   8   3       76.16       74.48      2.20 o
   1   8   3       27.11       20.89      0.95 o
   2   8   3       20.91       15.85      1.01 o
   3   8   3       24.87       19.17      1.48 o
   4   8   3       14.03       16.91      1.90 o
  -4   9   3       30.15       32.46      1.60 o
  -3   9   3       32.91       19.94      1.48 o
  -2   9   3       97.72       97.98      2.79 o
  -1   9   3       62.75       65.22      2.02 o
   0   9   3       60.31       50.98      2.14 o
   1   9   3       13.87       11.16      1.36 o
   2   9   3        3.68        1.48      1.07 o
   3   9   3       18.84       16.20      1.48 o
   4   9   3       17.75       21.36      2.20 o
  -3  10   3       47.41       44.75      2.55 o
  -2  10   3       48.18       43.09      2.91 o
  -1  10   3        0.55        0.53      0.95 o
   0  10   3       25.97       32.17      1.72 o
   1  10   3       40.60       48.66      1.90 o
   2  10   3       17.54       18.87      1.66 o
   3  10   3       72.15       73.77      3.50 o
  -2  11   3       20.34       24.33      2.43 o
  -1  11   3       18.95       22.02      1.78 o
   0  11   3        1.29        3.86      1.31 o
   1  11   3       21.49       24.69      2.49 o
  -7   0   4       31.36       15.61      2.43 o
  -6   0   4       14.92       20.89      2.85 o
  -5   0   4        0.09       -1.72      2.61 o
  -4   0   4       96.95       95.07      3.26 o
  -3   0   4      204.88      212.11      3.68 o
  -2   0   4        1.50        4.39      0.47 o
  -1   0   4      197.90      208.01      3.56 o
   0   0   4      269.80      272.64      4.87 o
   1   0   4        6.59       12.64      1.07 o
   2   0   4       26.14       22.55      1.31 o
   3   0   4      134.32      147.89      4.39 o
   4   0   4      195.21      202.85      4.57 o
   5   0   4       22.74       25.04      1.60 o
   6   0   4        0.36        0.77      2.79 o
  -7   1   4        1.38        3.80      2.37 o
  -6   1   4      124.39      120.12      3.38 o
  -5   1   4       51.25       48.19      1.84 o
  -4   1   4       59.09       58.28      1.54 o
  -3   1   4       66.28       61.78      1.13 o
  -2   1   4      140.15      140.06      1.90 o
  -1   1   4      311.75      289.32      2.85 o
   0   1   4       18.95       17.92      0.53 o
   1   1   4       52.03       49.50      0.95 o
   2   1   4       60.85       65.58      1.42 o
   3   1   4       35.92       38.22      1.36 o
   4   1   4      148.73      153.47      2.73 o
   5   1   4       39.29       38.58      1.54 o
   6   1   4       10.30        9.32      1.66 o
  -7   2   4       24.30       17.69      2.02 o
  -6   2   4       17.95       14.78      1.31 o
  -5   2   4       67.85       61.78      2.14 o
  -4   2   4       19.63       31.45      2.14 o
  -3   2   4       51.60       44.21      0.95 o
  -2   2   4      707.77      710.26      7.60 o
  -1   2   4      216.26      248.13      3.32 o
   0   2   4       39.13       37.63      1.01 o
   1   2   4      372.70      379.70      4.57 o
   2   2   4       57.44       57.15      1.36 o
   3   2   4       10.37        8.90      0.95 o
   4   2   4       96.78      100.65      2.49 o
   5   2   4       49.01       43.26      1.25 o
   6   2   4        7.05       -1.19      2.08 o
  -7   3   4        0.77        4.87      2.73 o
  -6   3   4       36.84       35.85      1.54 o
  -5   3   4       11.03       11.45      1.78 o
  -4   3   4      250.36      249.73      4.93 o
  -3   3   4       49.16       46.29      1.19 o
  -2   3   4       29.37       32.11      0.71 o
  -1   3   4      528.53      549.61      6.23 o
   0   3   4      107.11      116.20      1.84 o
   1   3   4      532.21      542.37      6.77 o
   2   3   4       62.09       57.69      1.36 o
   3   3   4       30.88       29.38      1.19 o
   4   3   4       17.11       16.91      0.83 o
   5   3   4       10.51        9.26      1.13 o
   6   3   4        9.43        5.88      2.14 o
  -7   4   4       14.95       22.14      2.20 o
  -6   4   4       56.14       54.72      2.02 o
  -5   4   4        0.07        3.09      1.90 o
  -4   4   4       89.00       84.09      2.14 o
  -3   4   4       34.75       28.43      0.83 o
  -2   4   4      380.98      407.83      5.46 o
  -1   4   4      245.80      241.54      3.09 o
   0   4   4      499.08      502.91      6.41 o
   1   4   4        7.42        5.58      0.53 o
   2   4   4      101.06       91.33      2.02 o
   3   4   4       26.21       16.62      1.31 o
   4   4   4       13.51        8.84      1.25 o
   5   4   4       15.87       16.32      1.54 o
   6   4   4       13.72       19.35      2.20 o
  -6   5   4        2.65        4.04      1.72 o
  -5   5   4        8.00        2.02      1.84 o
  -4   5   4      125.74      120.89      3.56 o
  -3   5   4       64.63       66.82      1.66 o
  -2   5   4      137.47      129.49      2.55 o
  -1   5   4      185.35      175.67      2.73 o
   0   5   4      336.02      350.98      5.52 o
   1   5   4       28.96       36.44      1.07 o
   2   5   4      143.86      146.05      2.91 o
   3   5   4      129.57      116.32      2.85 o
   4   5   4       78.74       68.66      2.37 o
   5   5   4       32.37       36.91      2.02 o
  -6   6   4       20.39       28.96      2.08 o
  -5   6   4        4.43        0.89      1.66 o
  -4   6   4        3.43        0.47      1.60 o
  -3   6   4      159.99      157.86      3.44 o
  -2   6   4       12.03        7.60      0.77 o
  -1   6   4       20.23       21.25      0.65 o
   0   6   4      205.12      203.14      3.80 o
   1   6   4       66.16       62.08      1.60 o
   2   6   4       89.65       93.29      2.55 o
   3   6   4       54.86       56.20      1.84 o
   4   6   4        0.47       -1.25      1.25 o
   5   6   4       30.10       39.88      2.37 o
  -5   7   4       34.70       39.23      2.49 o
  -4   7   4        5.86        7.30      1.48 o
  -3   7   4       59.18       52.94      2.02 o
  -2   7   4       79.44       74.12      2.20 o
  -1   7   4       14.66       12.64      0.77 o
   0   7   4       64.94       64.69      1.78 o
   1   7   4      260.61      253.35      4.39 o
   2   7   4       47.57       41.07      1.42 o
   3   7   4       22.88       21.66      1.36 o
   4   7   4        8.89       10.86      1.25 o
  -5   8   4       44.96       49.26      2.73 o
  -4   8   4       45.10       47.71      2.08 o
  -3   8   4        0.18       -2.14      2.14 o
  -2   8   4      168.65      190.74      4.87 o
  -1   8   4       12.43       10.03      0.83 o
   0   8   4       91.30       98.81      2.43 o
   1   8   4      116.00      105.76      3.03 o
   2   8   4       37.74       28.13      1.78 o
   3   8   4        3.38        3.15      1.19 o
   4   8   4       11.36        5.70      1.78 o
  -4   9   4        2.48        6.77      2.43 o
  -3   9   4       43.78       47.30      2.55 o
  -2   9   4        8.65        8.61      1.66 o
  -1   9   4       16.30       15.61      1.19 o
   0   9   4       63.05       62.67      2.55 o
   1   9   4       30.47       27.83      1.96 o
   2   9   4        0.91       -0.59      1.60 o
   3   9   4        2.92        5.16      1.96 o
  -3  10   4       48.35       47.60      3.26 o
  -2  10   4       21.41       25.52      1.72 o
  -1  10   4       10.94       16.56      1.78 o
   0  10   4        1.90        0.18      2.20 o
   1  10   4        4.81        6.59      1.48 o
   2  10   4        7.21        4.57      2.14 o
  -7   0   5        3.86        5.99      2.43 o
  -6   0   5        1.35        2.73      1.66 o
  -5   0   5       36.76       43.26      2.14 o
  -4   0   5       86.83       78.52      2.26 o
  -3   0   5       12.00       11.45      1.13 o
  -2   0   5       15.93       19.70      0.83 o
  -1   0   5      244.25      261.25      4.99 o
   0   0   5      218.10      228.60      3.92 o
   1   0   5      626.98      697.27     15.73 o
   2   0   5        0.27        0.36      1.31 o
   3   0   5       49.98       54.12      2.08 o
   4   0   5      212.53      214.30      5.58 o
   5   0   5        0.04       -1.60      1.78 o
   6   0   5        9.74       10.50      3.15 o
  -7   1   5        8.96       11.04      2.02 o
  -6   1   5        9.81       10.27      1.36 o
  -5   1   5        8.45        9.73      1.25 o
  -4   1   5       48.92       45.46      1.07 o
  -3   1   5       82.57       88.55      1.60 o
  -2   1   5      299.41      289.08      3.26 o
  -1   1   5      150.85      152.76      2.14 o
   0   1   5        2.35        3.20      0.47 o
   1   1   5      379.42      389.85      5.40 o
   2   1   5       97.95       97.15      2.02 o
   3   1   5      176.55      188.31      3.26 o
   4   1   5        0.20       -0.24      1.01 o
   5   1   5       27.09       25.99      1.25 o
   6   1   5       20.11       17.21      2.61 o
  -7   2   5        5.51        8.61      2.37 o
  -6   2   5        7.82        6.71      1.31 o
  -5   2   5      307.36      302.61      5.52 o
  -4   2   5      164.06      154.84      3.26 o
  -3   2   5        3.57        1.66      0.53 o
  -2   2   5       42.79       38.93      0.83 o
  -1   2   5       77.14       71.87      1.31 o
   0   2   5      121.37      120.65      2.20 o
   1   2   5       86.35       69.02      1.19 o
   2   2   5       13.99       15.73      1.13 o
   3   2   5      146.94      146.11      2.73 o
   4   2   5        2.87        3.92      0.95 o
   5   2   5       18.09       19.41      1.25 o
   6   2   5       11.92       15.67      2.49 o
  -7   3   5        3.30        7.83      3.03 o
  -6   3   5        8.40        6.41      1.90 o
  -5   3   5       98.96       90.92      2.91 o
  -4   3   5       35.52       40.47      1.66 o
  -3   3   5       32.14       25.88      1.13 o
  -2   3   5       37.49       43.86      1.19 o
  -1   3   5       40.16       43.80      1.07 o
   0   3   5      189.68      180.41      2.97 o
   1   3   5       89.30       88.84      1.90 o
   2   3   5      119.18      111.33      2.79 o
   3   3   5      129.30      134.90      2.91 o
   4   3   5      182.66      194.01      3.92 o
   5   3   5       16.12       20.71      1.42 o
  -6   4   5        9.61        1.07      1.84 o
  -5   4   5       33.70       33.83      2.14 o
  -4   4   5       90.55      106.29      2.61 o
  -3   4   5       13.01       12.40      0.95 o
  -2   4   5       63.54       65.88      1.54 o
  -1   4   5        9.60       10.15      0.59 o
   0   4   5      229.17      222.67      4.33 o
   1   4   5      146.75      134.42      2.49 o
   2   4   5       14.69       15.07      0.95 o
   3   4   5       20.82       16.32      1.07 o
   4   4   5        0.31        5.04      1.25 o
   5   4   5        8.48        8.37      1.54 o
  -6   5   5       26.61       36.74      3.50 o
  -5   5   5       23.03       20.65      1.66 o
  -4   5   5       84.71       97.45      2.73 o
  -3   5   5       34.62       29.44      1.36 o
  -2   5   5      369.74      359.40      4.93 o
  -1   5   5      211.72      213.77      3.68 o
   0   5   5      143.80      134.30      2.73 o
   1   5   5       55.74       52.28      1.19 o
   2   5   5       21.67       18.10      1.01 o
   3   5   5       18.76       16.97      1.13 o
   4   5   5        5.71        8.90      1.31 o
   5   5   5        4.62       12.88      2.37 o
  -6   6   5       21.67       21.72      2.20 o
  -5   6   5       15.66       17.33      1.66 o
  -4   6   5        4.14       -1.78      1.78 o
  -3   6   5       92.36       91.51      2.43 o
  -2   6   5       52.26       56.50      1.25 o
  -1   6   5      178.51      172.64      2.85 o
   0   6   5       95.95       91.10      2.02 o
   1   6   5       51.56       45.76      1.31 o
   2   6   5        9.12        9.02      1.25 o
   3   6   5       47.19       39.94      1.60 o
   4   6   5        2.95        2.49      1.36 o
   5   6   5       24.57       24.27      1.96 o
  -5   7   5       18.40       15.55      2.14 o
  -4   7   5        3.61        5.40      1.36 o
  -3   7   5       27.03       17.57      1.31 o
  -2   7   5       44.84       42.25      1.54 o
  -1   7   5      164.20      162.02      3.62 o
   0   7   5       77.08       68.61      2.61 o
   1   7   5      113.20      108.13      3.32 o
   2   7   5       46.59       36.32      1.54 o
   3   7   5       16.81       11.28      1.72 o
   4   7   5        0.79        5.10      3.44 o
  -5   8   5       18.92       23.80      2.26 o
  -4   8   5       14.63        9.38      1.78 o
  -3   8   5       11.29       13.77      1.84 o
  -2   8   5       38.35       30.92      1.84 o
  -1   8   5        3.99        8.49      1.31 o
   0   8   5       44.81       43.74      1.90 o
   1   8   5       36.76       34.96      2.43 o
   2   8   5        3.30        1.36      1.84 o
   3   8   5        4.29       -0.06      1.84 o
  -4   9   5       14.45       29.38      3.92 o
  -3   9   5        3.20        1.13      2.20 o
  -2   9   5       11.85       19.70      1.66 o
  -1   9   5       28.62       32.70      1.72 o
   0   9   5       36.93       31.57      1.78 o
   1   9   5        4.28        3.80      1.42 o
   2   9   5       10.51       13.06      1.54 o
   3   9   5        9.01       16.14      3.62 o
  -2  10   5       15.79       10.92      2.67 o
  -1  10   5       15.15       21.78      2.08 o
   0  10   5       29.23       32.76      1.96 o
   1  10   5       10.29        7.36      1.25 o
  -7   0   6       19.69       16.20      2.37 o
  -6   0   6       16.60       23.03      2.55 o
  -5   0   6      155.36      161.42      4.51 o
  -4   0   6        0.63        2.31      0.95 o
  -3   0   6      274.21      278.28      6.05 o
  -2   0   6      537.12      607.06     10.45 o
  -1   0   6        5.23        5.28      0.71 o
   0   0   6       18.06       14.48      0.89 o
   1   0   6        6.90        5.70      2.14 o
   2   0   6       15.60       17.15      1.78 o
   3   0   6       14.12       12.82      1.48 o
   4   0   6       51.46       44.04      2.55 o
   5   0   6        8.88        7.54      2.14 o
  -7   1   6        2.76        4.33      1.72 o
  -6   1   6        5.84        2.85      1.25 o
  -5   1   6      120.76      122.97      2.91 o
  -4   1   6      129.77      131.87      2.49 o
  -3   1   6       45.59       43.74      1.19 o
  -2   1   6        5.52        4.51      0.47 o
  -1   1   6      130.14      133.23      2.14 o
   0   1   6      122.33      114.90      1.90 o
   1   1   6      253.13      262.25      4.45 o
   2   1   6       11.80        6.77      1.07 o
   3   1   6        2.45        3.20      1.31 o
   4   1   6        1.79        3.98      1.60 o
   5   1   6       13.36       14.96      1.36 o
  -6   2   6       51.37       49.79      2.31 o
  -5   2   6       13.16       12.94      1.25 o
  -4   2   6      121.42      114.54      2.20 o
  -3   2   6       43.91       41.42      1.13 o
  -2   2   6      126.32      117.51      1.96 o
  -1   2   6       14.20       11.75      0.59 o
   0   2   6        4.07        3.62      0.59 o
   1   2   6       42.09       39.53      1.42 o
   2   2   6       24.75       18.93      1.36 o
   3   2   6      158.96      155.90      2.91 o
   4   2   6       15.89       15.85      1.19 o
   5   2   6       10.37        8.25      1.36 o
  -6   3   6       16.80       22.08      2.26 o
  -5   3   6       29.36       24.51      1.72 o
  -4   3   6      152.72      141.72      3.68 o
  -3   3   6       23.32       25.04      0.95 o
  -2   3   6      182.95      185.22      3.26 o
  -1   3   6        2.82        0.59      0.53 o
   0   3   6      204.76      188.49      2.97 o
   1   3   6        4.45        5.40      1.07 o
   2   3   6       61.45       62.25      1.90 o
   3   3   6       37.91       32.40      1.36 o
   4   3   6       98.56      105.70      2.43 o
   5   3   6        3.14        6.41      2.37 o
  -6   4   6       32.53       32.23      2.61 o
  -5   4   6       17.11       16.56      2.08 o
  -4   4   6        3.82        4.21      1.07 o
  -3   4   6       75.52       63.38      1.54 o
  -2   4   6       12.16       11.34      0.65 o
  -1   4   6      156.64      147.00      3.09 o
   0   4   6       69.55       73.12      2.14 o
   1   4   6      221.63      222.37      3.68 o
   2   4   6       25.41       26.71      1.25 o
   3   4   6        0.22        3.15      1.07 o
   4   4   6       53.46       63.92      1.96 o
   5   4   6        6.98       14.72      2.26 o
  -5   5   6        0.72       -0.36      1.60 o
  -4   5   6        0.51        2.02      1.42 o
  -3   5   6        4.95        5.16      0.83 o
  -2   5   6      133.85      127.54      2.67 o
  -1   5   6       40.42       39.17      1.42 o
   0   5   6       27.84       29.32      1.31 o
   1   5   6      155.01      143.86      3.20 o
   2   5   6      111.13      112.94      2.67 o
   3   5   6       17.71       18.93      1.31 o
   4   5   6        7.51       12.05      1.36 o
  -5   6   6        9.49        7.30      1.84 o
  -4   6   6       15.44       11.63      1.42 o
  -3   6   6       87.30       79.70      2.26 o
  -2   6   6        0.00       -0.12      1.13 o
  -1   6   6      147.18      143.32      3.15 o
   0   6   6       48.73       49.67      1.72 o
   1   6   6       97.10       89.38      2.67 o
   2   6   6        9.95       15.73      1.25 o
   3   6   6        2.45        1.31      1.72 o
   4   6   6       40.68       34.54      1.78 o
  -5   7   6       17.22       18.58      2.20 o
  -4   7   6        2.32        2.67      1.25 o
  -3   7   6       18.44       23.56      1.60 o
  -2   7   6        0.11        0.53      1.01 o
  -1   7   6       12.27       11.39      1.19 o
   0   7   6       76.40       70.50      2.02 o
   1   7   6        0.13        0.06      1.13 o
   2   7   6       30.02       25.04      1.60 o
   3   7   6        9.20        6.17      1.54 o
  -4   8   6       15.32       14.78      2.73 o
  -3   8   6        1.03        2.14      1.31 o
  -2   8   6       17.56       17.51      1.78 o
  -1   8   6       23.89       23.44      1.36 o
   0   8   6       50.20       42.14      2.67 o
   1   8   6       21.89       20.18      1.42 o
   2   8   6        8.94        7.95      1.31 o
   3   8   6        3.38        3.62      1.31 o
  -3   9   6       29.04       40.00      2.85 o
  -2   9   6       69.06       77.51      3.15 o
  -1   9   6       28.13       28.01      1.54 o
   0   9   6        3.73        9.55      2.08 o
   1   9   6       13.85       15.49      1.54 o
   2   9   6       11.50       18.69      2.31 o
  -1  10   6       16.66       18.40      2.20 o
   0  10   6        2.50        3.15      1.48 o
  -6   0   7       16.79       20.77      1.96 o
  -5   0   7        8.86       15.19      1.66 o
  -4   0   7       16.54       16.62      1.66 o
  -3   0   7       72.95       75.67      2.43 o
  -2   0   7       13.98       15.43      0.95 o
  -1   0   7       66.66       55.25      1.60 o
   0   0   7        2.37        3.09      0.83 o
   1   0   7        0.99        1.25      1.36 o
   2   0   7       28.34       31.16      2.14 o
   3   0   7        4.11        7.24      1.48 o
   4   0   7       13.94       16.56      2.14 o
   5   0   7        7.58       10.68      2.43 o
  -6   1   7        2.76        6.71      1.78 o
  -5   1   7      191.78      195.90      4.04 o
  -4   1   7       36.23       30.50      1.01 o
  -3   1   7        4.44        4.21      0.59 o
  -2   1   7      152.10      156.91      2.43 o
  -1   1   7       11.43       10.09      0.83 o
   0   1   7       11.87       10.74      0.83 o
   1   1   7        3.33        0.95      0.71 o
   2   1   7       61.89       58.16      2.02 o
   3   1   7       46.99       48.90      1.96 o
   4   1   7       47.20       52.05      1.90 o
   5   1   7        3.74        4.45      2.85 o
  -6   2   7        2.84        2.08      1.36 o
  -5   2   7        6.37       13.18      1.48 o
  -4   2   7       62.81       58.16      2.14 o
  -3   2   7       89.37       89.79      1.96 o
  -2   2   7       12.52       15.13      0.77 o
  -1   2   7       60.82       57.09      1.36 o
   0   2   7        3.34        3.80      0.71 o
   1   2   7       64.03       75.25      1.96 o
   2   2   7        9.07        7.00      1.07 o
   3   2   7       32.13       31.28      1.42 o
   4   2   7       16.25       10.39      1.19 o
   5   2   7        5.76        5.16      1.66 o
  -6   3   7       16.26       15.96      2.37 o
  -5   3   7        8.11       11.51      2.49 o
  -4   3   7        6.17        8.01      1.19 o
  -3   3   7       32.53       34.01      1.25 o
  -2   3   7       88.44       90.74      2.14 o
  -1   3   7      101.72       99.29      1.96 o
   0   3   7      128.79      153.41      3.62 o
   1   3   7      194.32      201.96      4.33 o
   2   3   7       14.93       10.68      1.54 o
   3   3   7       15.28       14.72      1.36 o
   4   3   7       57.77       55.73      2.02 o
  -6   4   7        6.00       -0.06      1.66 o
  -5   4   7       28.75       35.55      1.90 o
  -4   4   7       19.35       15.19      1.36 o
  -3   4   7       26.11       21.72      1.01 o
  -2   4   7       41.05       41.84      1.25 o
  -1   4   7       32.47       28.25      1.36 o
   0   4   7      254.42      272.70      4.99 o
   1   4   7       88.47       91.45      2.43 o
   2   4   7       33.09       34.30      1.42 o
   3   4   7       90.44       93.00      2.31 o
   4   4   7       20.01       23.09      1.54 o
  -5   5   7        9.39        7.06      2.08 o
  -4   5   7       46.27       51.10      1.96 o
  -3   5   7       35.01       24.39      1.07 o
  -2   5   7       71.99       68.07      2.20 o
  -1   5   7       32.83       31.28      1.42 o
   0   5   7       25.90       17.57      1.60 o
   1   5   7       20.09       19.29      1.42 o
   2   5   7       17.97       27.36      1.54 o
   3   5   7        7.54        3.50      1.07 o
   4   5   7       13.95       10.80      2.20 o
  -5   6   7        3.90        3.03      2.31 o
  -4   6   7       10.97       11.39      1.54 o
  -3   6   7       24.06       24.33      1.60 o
  -2   6   7      106.53      113.59      2.97 o
  -1   6   7       30.57       30.74      1.42 o
   0   6   7       15.43       15.67      1.25 o
   1   6   7       46.78       48.37      1.90 o
   2   6   7        0.10        5.34      1.31 o
   3   6   7       30.26       29.26      2.02 o
  -4   7   7        8.45        9.38      1.60 o
  -3   7   7       18.64       23.44      1.72 o
  -2   7   7       30.64       29.73      1.36 o
  -1   7   7        9.25        8.43      1.36 o
   0   7   7        5.65        5.82      1.31 o
   1   7   7       26.53       24.93      1.42 o
   2   7   7        3.72        6.41      1.42 o
   3   7   7        1.41        1.31      1.36 o
  -3   8   7       16.10       14.24      1.96 o
  -2   8   7       74.88       87.48      3.80 o
  -1   8   7       19.53       11.63      1.54 o
   0   8   7       15.08       14.36      1.42 o
   1   8   7        8.68       10.80      1.48 o
   2   8   7        0.71        2.55      1.31 o
  -2   9   7        5.40       -0.18      1.72 o
  -1   9   7       23.72       34.72      2.14 o
   0   9   7       13.13       10.09      1.66 o
  -6   0   8        0.31       -3.62      4.45 o
  -5   0   8       12.85       16.97      2.31 o
  -4   0   8       39.30       31.28      2.31 o
  -3   0   8       21.82       19.53      1.25 o
  -2   0   8        1.05        2.55      1.19 o
  -1   0   8        7.71        9.20      1.25 o
   0   0   8       30.59       32.76      2.02 o
   1   0   8        4.07        2.73      1.13 o
   2   0   8        3.12        8.25      2.55 o
   3   0   8        0.27       -2.26      2.26 o
   4   0   8        5.62        3.86      2.85 o
  -6   1   8       12.55        9.32      1.96 o
  -5   1   8        6.29        2.67      2.02 o
  -4   1   8       95.35       92.28      3.03 o
  -3   1   8       38.33       32.64      1.13 o
  -2   1   8      160.77      164.45      2.97 o
  -1   1   8       33.62       31.63      1.07 o
   0   1   8       13.97       16.44      1.13 o
   1   1   8       83.02       91.16      2.14 o
   2   1   8        0.06       -0.24      1.31 o
   3   1   8       83.24       77.74      2.49 o
   4   1   8       14.54       11.99      1.66 o
  -6   2   8        6.57       10.86      4.69 o
  -5   2   8       70.23       65.64      2.73 o
  -4   2   8       17.92       17.86      1.36 o
  -3   2   8        6.37        7.48      0.77 o
  -2   2   8       10.47        6.29      0.89 o
  -1   2   8        5.76        3.68      0.77 o
   0   2   8       54.08       60.47      1.78 o
   1   2   8       31.71       31.69      1.31 o
   2   2   8        5.58        3.80      1.31 o
   3   2   8        2.90        3.26      1.25 o
   4   2   8       10.38        8.66      1.84 o
  -6   3   8       11.27        9.20      1.90 o
  -5   3   8       28.26       33.29      2.08 o
  -4   3   8       16.78       13.41      1.31 o
  -3   3   8        5.64        8.61      0.95 o
  -2   3   8      189.51      180.41      3.38 o
  -1   3   8        2.23        4.15      0.95 o
   0   3   8      183.03      186.53      3.32 o
   1   3   8      126.65      122.31      2.55 o
   2   3   8        0.40        4.45      1.31 o
   3   3   8       12.88       12.64      1.48 o
   4   3   8        7.03        9.79      1.54 o
  -5   4   8       45.14       42.43      2.49 o
  -4   4   8        3.89        4.99      1.31 o
  -3   4   8       34.86       31.16      1.31 o
  -2   4   8       69.99       76.68      1.96 o
  -1   4   8       86.12       82.43      2.02 o
   0   4   8       59.33       58.34      1.72 o
   1   4   8       10.39        8.90      1.13 o
   2   4   8       12.65        9.79      1.13 o
   3   4   8       15.53       11.39      1.42 o
  -5   5   8       13.20       12.52      2.02 o
  -4   5   8        3.42        8.19      1.42 o
  -3   5   8        1.23        2.61      0.77 o
  -2   5   8       22.67       22.08      1.48 o
  -1   5   8       25.61       25.40      1.54 o
   0   5   8       16.90       14.54      1.19 o
   1   5   8       11.82       15.73      1.48 o
   2   5   8        0.35        1.96      1.42 o
   3   5   8       12.22        6.47      1.78 o
  -4   6   8        4.74        2.79      1.66 o
  -3   6   8       22.22       24.15      1.84 o
  -2   6   8        1.87        3.15      1.42 o
  -1   6   8       47.44       42.97      2.37 o
   0   6   8       10.16       13.77      1.66 o
   1   6   8        7.64        7.12      1.60 o
   2   6   8       14.74       13.89      1.48 o
   3   6   8       22.96       12.88      2.08 o
  -4   7   8        7.72       14.78      1.66 o
  -3   7   8        3.22       10.62      2.31 o
  -2   7   8       12.82       14.66      1.78 o
  -1   7   8       12.96       19.23      1.72 o
   0   7   8       16.27       24.04      2.02 o
   1   7   8       30.51       28.37      2.49 o
   2   7   8       28.12       27.06      1.78 o
  -2   8   8       66.70       69.67      3.44 o
   0   8   8        3.70        1.78      1.60 o
   1   8   8        3.88        5.64      1.96 o
  -5   0   9        1.07        0.06      3.74 o
  -4   0   9        8.14        8.19      3.80 o
  -3   0   9        0.53        1.36      1.13 o
  -2   0   9        7.92        7.24      1.36 o
  -1   0   9        2.56       14.90      2.61 o
   0   0   9      119.54      139.05      4.15 o
   1   0   9        0.51       -1.42      1.90 o
   2   0   9       36.51       42.55      2.55 o
   3   0   9       27.77       34.48      3.68 o
  -5   1   9       46.65       43.62      2.49 o
  -4   1   9       16.43       11.16      1.48 o
  -3   1   9       21.36       17.69      1.31 o
  -2   1   9        9.58        8.55      1.07 o
  -1   1   9       89.45       97.09      2.49 o
   0   1   9      103.03      107.48      2.55 o
   1   1   9        6.91        8.72      1.48 o
   2   1   9       20.87       19.58      1.48 o
   3   1   9        7.84        5.52      1.60 o
  -5   2   9       51.55       49.14      3.74 o
  -4   2   9       21.16       24.27      1.72 o
  -3   2   9       19.07       14.90      1.19 o
  -2   2   9        8.45        8.43      1.13 o
  -1   2   9      108.26      107.95      2.61 o
   0   2   9       24.56       22.02      1.36 o
   1   2   9       38.74       43.09      1.60 o
   2   2   9        0.91        0.18      1.25 o
   3   2   9        4.05        4.09      1.48 o
  -5   3   9       40.20       32.46      3.20 o
  -4   3   9        6.02        2.26      1.54 o
  -3   3   9       20.37       18.28      1.19 o
  -2   3   9        2.85        2.49      1.13 o
  -1   3   9        4.86        7.24      1.07 o
   0   3   9       53.38       59.94      1.96 o
   1   3   9       10.29       12.70      1.13 o
   2   3   9       12.75       18.16      1.60 o
   3   3   9        3.45        9.08      1.78 o
  -5   4   9        1.08        5.28      1.36 o
  -4   4   9        5.19        5.22      1.60 o
  -3   4   9       12.18        4.75      1.13 o
  -2   4   9       43.72       43.50      1.90 o
  -1   4   9       52.25       63.26      2.02 o
   0   4   9        4.08        3.50      0.95 o
   1   4   9       14.43       11.28      1.25 o
   2   4   9        7.75        5.46      1.36 o
   3   4   9        1.77       -1.31      1.31 o
  -4   5   9        4.59        6.17      1.66 o
  -3   5   9        6.01        7.30      1.36 o
  -2   5   9        2.47        5.76      1.19 o
  -1   5   9        0.82        4.21      1.31 o
   0   5   9        4.71        1.36      1.36 o
   1   5   9       30.18       26.65      1.78 o
   2   5   9        5.96        8.96      1.60 o
  -3   6   9        9.90       14.60      1.96 o
  -2   6   9        1.58        3.38      1.36 o
  -1   6   9        2.71        4.27      1.36 o
   0   6   9       13.01       17.98      1.66 o
   1   6   9       78.54       69.08      3.56 o
  -2   7   9       28.15       35.37      2.37 o
  -1   7   9        3.87        4.39      1.96 o
   0   7   9        2.66        1.13      1.54 o
  -5   0  10        1.26        4.33      4.09 o
  -4   0  10       13.81       21.90      3.74 o
  -3   0  10        1.19       10.21      2.14 o
  -2   0  10       27.51       26.88      2.55 o
  -1   0  10       47.25       45.64      3.09 o
   0   0  10       27.44       26.82      2.08 o
   1   0  10       64.61       69.26      3.26 o
   2   0  10        0.00        6.59      2.26 o
  -4   1  10       34.82       32.05      2.85 o
  -3   1  10        5.60        6.23      1.07 o
  -2   1  10       19.31       21.07      1.31 o
  -1   1  10       58.69       57.51      1.78 o
   0   1  10       86.72       96.74      2.43 o
   1   1  10       14.12       10.80      1.48 o
   2   1  10        5.92        3.74      1.48 o
  -4   2  10       23.27       27.42      2.55 o
  -3   2  10        0.19        0.83      1.78 o
  -2   2  10        7.05        7.24      1.36 o
  -1   2  10       16.96        8.19      1.48 o
   0   2  10        9.21       12.88      1.36 o
   1   2  10       24.28       23.26      1.78 o
   2   2  10        8.16       -0.53      1.72 o
  -4   3  10       18.07       14.48      2.20 o
  -3   3  10       14.70       19.94      1.31 o
  -2   3  10        8.22       10.80      1.48 o
  -1   3  10        5.51        7.30      1.25 o
   0   3  10        8.61        9.20      1.54 o
   1   3  10       11.22       21.78      1.90 o
   2   3  10        0.47       -2.02      2.02 o
  -4   4  10       16.81       14.36      2.97 o
  -3   4  10       22.63       17.63      1.36 o
  -2   4  10       20.96       17.09      1.66 o
  -1   4  10        4.26        7.89      1.60 o
   0   4  10        5.28        6.82      1.54 o
   1   4  10       13.56        6.11      1.60 o
  -3   5  10       34.33       23.38      2.85 o
  -2   5  10        5.86        1.25      1.48 o
  -1   5  10        1.74        2.61      1.66 o
   0   5  10        9.61        8.66      1.96 o
   1   5  10       20.06       18.46      1.96 o
  -1   6  10       10.12        5.52      1.84 o
  -3   0  11        0.00        5.93      3.09 o
  -2   0  11       51.64       50.50      3.26 o
  -1   0  11       44.33       53.65      2.73 o
   0   0  11       10.94        5.40      1.78 o
   1   0  11        0.02       -2.37      2.37 o
  -3   1  11        8.81       13.65      1.54 o
  -2   1  11        2.63        2.85      1.72 o
  -1   1  11       44.25       47.12      2.02 o
   0   1  11       32.48       33.12      1.84 o
   1   1  11        0.71        4.57      1.42 o
  -3   2  11        2.54        0.42      1.96 o
  -2   2  11       10.51       15.31      1.54 o
  -1   2  11        9.47       17.15      1.96 o
   0   2  11       16.42       18.63      1.66 o
  -2   3  11        7.32        9.73      1.54 o
  -1   3  11        0.87        7.00      1.72 o
   0   3  11       13.20        7.18      2.43 o
  -1   4  11        2.91        1.66      2.08 o
 
